# Supplementary material for: Efficient and Stable Air-Processed Ternary Organic Solar Cells Incorporating Gallium-Porphyrin as an Electron Cascade Material
Source: Nanomaterials (Basel). 2023 Oct 21;13(20):2800. doi: 10.3390/nano13202800 (PMC10609146; doi:10.3390/nano13202800)
Supplement: Supplementary file 1 [file nanomaterials-13-02800-s001.zip]

Archive with 1 entries (1 files):
- nanomaterials-2567815-supplementary.pdf
